# Supplementary material for: Association between Peripheral Inflammatory Cytokines and Cognitive Function in Patients with First-Episode Schizophrenia
Source: J Pers Med. 2022 Jul 14;12(7):1137. doi: 10.3390/jpm12071137 (PMC9317024; doi:10.3390/jpm12071137)
Supplement: Supplementary file 1 [file jpm-12-01137-s001.zip]

Archive with 1 entries (1 files):
- jpm-1789827-supplementary.pdf
